# Supplementary material for: Beyond Traditional Body Composition Metrics: Load-Capacity Indices Emerge as Predictors of Cardiometabolic Outcomes—A Systematic Review and Meta-Analysis
Source: Adv Nutr. 2025 Jan 3;16(2):100364. doi: 10.1016/j.advnut.2024.100364 (PMC11808523; doi:10.1016/j.advnut.2024.100364)
Supplement: multimedia component 2 [file mmc2.xlsx]

## Sheet: Table S2
Supplementary Table 2 Characteristics of the included studies.
Study Characteristics								EXPOSURE							Outcome					Statistical Analysis
First Author, Year	Country	Study Name	Population Characteristics	Sample Size	Study Design	Sampling Strategy	Duration of Follow Up	Description of Load-Capacity Model	Load Parameter	Load Parameter Measurement Method	Capacity Parameter	Capacity Parameter Measurement Method	Application to SO?	SO definition	Primary Outcome	Secondary Outcome(s)	Key Results Primary Outcome	Key Results Primary Outcome	Key Results Secondary Outcomes	Description of Analyses	Covariates
Sternby et al., 2019	Germany, Sweden, Finland, Spain, Estonia and Bulgaria	NA	Adults older than 18 years with a first episode of acute pancreatitis; age median (IQR): 60 (46-73) years Sex: Mixed Ethnicity: NA; BMI median (IQR): 27.7 (24.8-31.1) kg/m2	N = 454 (264 males and 190 females)	Cross-sectional observational	Clinical	NA	MM to VAT ratio	VAT	CT	MM	CT	No	NA	NA	The association between MM/VAT ratio and acute pancreatitis severity.	NA	NA	The associations between MM/VAT ratio and acute pancreatitis severity: OR (mild tertile vs. highest tertile) = 1.025 (95% CI, 0.538 to 1.954), p = 0.940; OR (lowest tertile vs. highest tertile) = 0.673 (95% CI, 0.300 to 1.508), p = 0.336	Multivariate logistic regression	Age and gender
Van Aller et al., 2019	United States	NHANES 1999-2004	Middle-aged and older adults (≥ 50 years); Sex:mixed Ethnicity: Non-Hispanic White, Mexican American, Non-Hispanic Black and other BMI: NA	N = 3577	Cross-sectional observational	Population representative	NA	TrFM to ASM ratio and FM to FFM ratio	TrFM anf FM	DXA	ASM and FFM	DXA	Yes	Load capacity model: The group with a FM/FFM ratio or TrFM/ASM ratio above the 95th centile is considered the SO group; Body composition phenotype: Individuals with a HA-LM phenotype were considered as having SO.	SO prevalence	The association between SO and mortality.	Based on the TrFM/ASM ratio and FM/FFM ratio, SO prevalence were 5.8% and 5.7%, respectively.	Based on the body composition phenotype model (Prado-Siervo), SO prevalence was 24%.	The association between SO and survival years: When SO was defined byTrFM/ASM ratio, TR (SO group vs. 15th-85th centile group) was 0.95 (95% CI, 0.89 to 1.01), p = 0.09; notably, for participants aged between 50-70 years, the corresponding TR was 0.88 (95% CI, 0.81 to 0.95), p = 0.002. When SO was defined by FM/FFM ratio, TR (SO group vs. 15th-85th centile group) was 1.00 (95% CI, 0.94 to 1.06), …	Accelerated failure time regression	Sex, ethnicity, education level, household income level, smoking status and average daily physical activity
Yerushalmy-Feler et al., 2023	Israel	NA	Children and youth (aged 5–20 years) diagnosed with celiac disease; age (mean ± SD): 11.5 ± 3.6 years Sex: mixed; Ethnicity: Causian and Asian; BMI z-score (mean ± SD): 0.19 ± 1.48 and -0.59 ± 0.91 for individuals with and without MetS components, respectively	N = 111 (47 males and 64 girls)	Cross-sectional observational	Clinical	NA	ASM to FM ratio	FM	BIA	ASM	BIA	No	NA	NA	The correlation between ASM/FM ratio z score and cardiovascular risk factors.	NA	NA	In individuals with MetS components, the ASM/FM ratio z score was significantly associated with diastolic BP percentiles (r = -0.313, p = 0.05) and BMI z score (r = -0.821, p < 0.001), but it was not associated with systolic BP (r = -0.291, p = 0.072) and TG/HDL-c ratio (r = -0.143, p = 0.46). In individuals without MetS components, the ASM/FM ratio z score was significantly associated with BMI z…	Pearson’s or Spearman’s correlation	NA
Xu et al., 2018	China	NA	Adults aged 20-80 years; Sex: Mixed Ethnicity: Han Chinese and Bouyei Chinese; BMI (mean ± SD): 23.39 ± 3.49 (Han) and 21.96 ± 3.19 (Bouyei)	N = 4553	Cross-sectional observational	Population representative	NA	FM to MM ratio	FM	BIA	MM	BIA	No	NA	NA	The association between FM/MM ratio and MetS risk.	NA	NA	In males, a higher FM/MM ratio (≥ 0.34 vs. < 0.34) was significantly associated with an increased risk of MetS: OR = 6.90 (95% CI, 3.09 to 15.39), p < 0.01. In females, a higher FM/MM ratio (≥ 0.55 vs. < 0.55) was significantly associated with an increased risk of MetS: OR = 10.44 (95% CI, 5.65 to 19.28), p < 0.01.	Multivariate logistic regression	Age, ethnicity, region, BMI, hip circumference, grip strength, history of hypertension and diabetes, smoking status, drinking status, exercise, and manual labor.
Low et al., 2020	Singapore	NA	Middle-aged and older adults (aged ≥ 45 years) type 2 diabetes patients; age (mean ± SD): 61.4 ± 8 years ; Sex: mixed; Ethnicity: Chinese, Indian, Malay and other; BMI (mean ± SD): 27.3 ± 7.5 kg/m2	N = 1235 (641 males and 594 females)	Cross-sectional observational	Convenient	NA	FM to FFM ratio	FM	BIA	FFM	BIA	Yes	The FM/FFM ratio was categorized into three groups based on the following cut-off values: Group 1, normal, <0.40; Group 2, obese and increase in FM is small relative to that in FFM, 0.40 to 0.80; and Group 3, SO, >0.80.	SO prevalence	The association between FM/FFM ratio and cognition performance tests (RBANS and MMSE)	SO prevalence, 19.4%	NA	The association between FM/FFM ratio (SO vs. normal) and RBANS total score: β = -1.44 (95% CI, -2.82 to -0.06), p=0.041; Association between FM/FFM ratio (continuous) and RBANS total score: β = -3.98 (95% CI, -5.96 to -2.00), p < 0.001; Association between FM/FFM ratio (SO vs. normal) and MMSE score: β = -0.42 (95% CI, -0.84 to -0.01), p = 0.046	Multiple linear regression	Age, ethnicity, years of education, depressive symptoms, smoking, systolic blood pressure, LDL-C, HbA1c, SMI, use of metformin, sulphonyurea, insulin and hypolipidemic treatment, CKD, IHD and stroke
Orsso et al., 2024	Canada	NA	Children and youth aged 10 to 18 years with obesity; age median (IQR): 12.5 (11.1-13.5) Sex: mixed; Ethnicity: White, Indigenous and other; BMI z-score (median with IQR): 2.8 (2.5–3.5)	N = 39	Cross-sectional observational	Convenient	NA	FM to FFM ratio and SATT to SMT ratio	FM and SATT	FM: ADP; SATT: US	FFM and SMT	FFM: ADP; SMT: US	No	NA	NA	The association between different load-capacity parameters and cardiometabolic biomarkers	NA	NA	The association between FM/FFM ratio and cardiometabolic biomarkers: HOMA-IR: β = 2.51 (95% CI, -1.98 to 7.00), p = 0.259; LDL-C: β = 16.71 (95% CI, -38.20 to 71.61), p = 0.535; CRP: β = 11.75 (95% CI, 2.09 to 21.41), p = 0.019 and dyslipidemia: OR = 4.54 (95% CI, 1.09 to 18.82), p = 0.037 Association between SATT/SMT ratio and cardiometabolic biomarkers/conditions: HOMA-IR: β =5.49 (95% CI, 0.95…	Multiple linear regression and multivariate logistic regression	Multiple linear regression: sexual maturation, mEI and race/ethnicity; logistic regression: sexual maturation
Goddard et al., 2022	United States	NHANES 1999-2002	Adults aged 18 (mean ± SD: 44.7 ± 0.4) years and older ; Sex: mixed; Ethnicity: Non-Hispanic white, Mexican American, Non-Hispanic black and other BMI: 27.7 ± 0.06	N = 5397	Cross-sectional observational	Population representative	NA	TrFM to ASM ratio	TrFM	DXA	ASM	DXA	Yes	Load capacity model: The group with a FM/FFM ratio or TrFM/ASM ratio above the 85th centile is considered the SO group; Body composition phenotype (Prado-Siervo): Individuals with a high adiposity-low muscle mass phenotype were considered as having SO.	SO prevalence	The association between SO and telomere length (expressed as the mean T/S ratio).	Based on the TrFM/ASM ratio, SO prevalence was 14.7%.	Based on the body composition phenotype model (Prado-Siervo), SO prevalence was 22.4%.	When SO was defined by the body composition phenotype model, the SO group had significantly shorter telomeres than the reference group (i.e., low adiposity-high muscle mass), with a mean T/S value of 1.02 (95% CI, 0.98 to 1.05, p=0.05) compared to 1.05 (95% CI, 1.01–1.09), p = 0.05. When SO was defined by the TrFM/ASM ratio, no significant association was observed. The mean T/S values were 1.03 (…	General linear regression	Age, sex, ethnicity, education, physical activity, smoking, alcohol intake and general health condition
Ramírez-Vélez et al., 2018	Colombia	NA	Young adults aged 18-25 (mean ± SD: 20.8 ± 1.9) years; Sex: mixed; Ethnicity: NA; BMI (mean ± SD): 23.5 ±3.8	N = 1416	Cross-sectional observational	Population representative	NA	FM to FFM ratio	FM	BIA	MM	BIA	No	NA	NA	The association between FM/MM ratio and anthropometric, blood pressure and metabolic biomarker parameters.	NA	NA	In men, based on the optimal cut-off value of 0.225 for the FM/MM ratio, significant differences were observed in anthropometric, blood pressure, and metabolic biomarker parameters (all p < 0.01). In women, based on the optimal cut-off value of 0.495 for the FM/MM ratio, significant differences were observed in anthropometric, blood pressure, and metabolic biomarker parameters (p < 0.001), except…	ANOVA	NA
Sternfeld et al., 2002	United States	NA	Middle-aged and older adults (aged ≥ 55 years); age (range) for males: 69.3 (55-96); age (range) for females: 69.3 (55-95); Sex: mixed; Ethnicity: NA; BMI (mean ± SD): 27.3 ± 7.5 kg/m2	N = 1655 (708 males and 947 females)	Cross-sectional observational	Population representative	NA	LM to FM ratio	FM	BIA	LM	BIA	No	NA	NA	The association of LM/FM ratio with physical performance and self-reported functional limitation.	NA	NA	In all females, the LM/FM ratio was significantly associated with walking speed (β = 0.156 [95% CI, 0.103 to 0.209]; p < 0.01), self-reported functional limitation (OR = 0.23 [95% CI, 0.14 to 0.35]; p < 0.01), and grip strength (β = -0.012 [95% CI, −0.784 to 0.760]; p > 0.05). In all males, the LM/FM ratio was significantly associated with walking speed (β = 0.084 [95% CI, 0.051 to 0.117]; p < 0.…	Multiple linear regression and multivariate logistic regression.	Age, physical activity, smoking status, chronic conditions, height and waist
Pang et al., 2021	Singapore	NA	Adults aged 21-90 (mean ± SD: 58.6 ± 18.8) years; Sex: mixed; Ethnicity: Chinese, Indian, Malay and other; BMI: NA	N = 535 (228 males and 314 females)	Cross-sectional observational	Population representative	NA	FM to FFM ratio	FM	DXA	FFM	DXA	Yes	Five criteria were used to identify the cases of SO: individuals with sarcopenia and (1) BMI ≥ 27.5 kg/m2; (2) WC ≥ 90 cm for men and ≥ 80 cm for women; (3) %FM within the upper two quintiles; (4) FMI within the upper two quintiles; or (5) FM/FFM ratio > 0.80. Sarcopenia was identified by the presence of ALMI < 7.0 kg/m2 for men and < 5.4 kg/m2 for women), reduced handgrip strength (HGS < 28 kg f…	SO prevalence	The association between SO and physical function.	Based on the FM/FFM ratio, the prevalence of SO was 3.2%.	The prevalences of SO were 16.1% (WC-based) , 12.0% (%FM-based), 7.3% (FMI-based), and 0.9% (BMI-based).	Compared to the normal group (non-obese and non-sarcopenic), the SO group performed poorer in HGS, KES, GS, and SPPB, and in TUG for the %FM definition (all p<0.05).	ANOVA	NA
Lee Kayoung, 2021	Korea	KNHANES 2008-2011	Adults aged 30 years or older; (mean ± SD for male: 53.1 ± 14.1 years; mean ± SD for female: 54 ± 13.8 years) Sex: mixed; Ethnicity: NA; BMI: NA	N = 6527 (2905 males and 3622 females)	Cross-sectional observational	Population representative	NA	MM to FM ratio and ASM to TrFM ratio	FM and TrFM	DXA	MM and ASM	DXA	No	NA	NA	The correlations between different load-capacity parameters and the 10-year CVDs risk scores.	NA	NA	The load-capacity parameters were significantly and inversely correlated with the 10 years CVDs risk scores in both males (MM/FM ratio: r = -0.17; ASM/TrFM: r = -0.28; all p < 0.05) and females (MM/FM ratio: r = -0.27; ASM/TrFM: r = -0.44; all p < 0.05).	Spearman's correlation	NA
Wells et al., 2005	United Kingdom and Brazil	NA	Infants aged 12 weeks (United Kingdom) and young adult men aged 18 years (Brazil); Sex: mixed (United Kingdom) and male (Brazil); Ethnicity: NA; BMI: NA	Infants: N = 148; young adults men: N = 2195	Cross-sectional observational	Infants: clinical; young adult men: population representative	NA	FM to FFM ratio	FM	FM: BIA	FFM	FFM: BIA;	No	NA	NA	NA	NA	NA	NA	NA	NA
Powell et al., 2016	Italy	NA	Adults aged between 18-81 (mean ± SD: 45.7 ± 12.7) years; Sex: mixed; Ethnicity: Caucasian; BMI (mean ± SD): 29.3 ± 5.5 kg/m2	N = 3441 (977 males and 2464 females)	Cross-sectional observational	Population representative	NA	FMI to FFMI ratio and VAT to FFMI ratio	FMI and VAT	FMI: BIA; VAT: US	FFMI	BIA	Yes	Those in the highest quintile for either ratio were categorised as having SO.	SO prevalence	The association between different load-capacity parameters and metabolic risk.	Identified by FMI to FFMI ratio and VAT to FFMI ratio, the SO prevalences were 19.8% and 20.0%, respectively.	NA	SO, identified by the VAT/FFMI ratio, was positively associated with glucose (β = 0.42 [95% CI, 0.34 to 0.50]; p < 0.001), systolic BP (β = 0.41 [95% CI, 0.33 to 0.49]; p < 0.001), diastolic BP (β = 0.37 [95% CI, 0.29 to 0.45]; p < 0.001), TG (β = 0.32 [95% CI, 0.24 to 0.40]; p < 0.001), HDL (β = 0.30 [95% CI, 0.22 to 0.38]; p < 0.001), total metabolic risk z score (β = 0.36 [95% CI, 0.30 to 0.42…	logistic regression and multiple linear regression	Age, gender, number of pathologies, physical activity, smoking status, marital status, education and employment.
Siervo et al., 2015	United States	NHANES 1999-2004	Adults aged 18 years and older; Sex: mixed; Ethnicity: Non-Hispanic white, Mexican American, Non-Hispanic black and other; BMI: NA	N = 13236 (6580 females and 6656 males)	Cross-sectional observational	Population representative	NA	TrFM to ASM ratio and FM to FFM ratio	TrFM anf FM	DXA	ASM and FFM	DXA	No	NA	NA	NA	NA	NA	NA	NA	NA
Ezeh et al., 2014	United States	NA	PCOS or healthy (control) adults aged 22-44 years; age mean ± SD for PCOS group: 30.37 ± 0.64 years; age mean ± SD for control group: 32.4 ± 0.91 years Sex: female; Ethnicity: Non-Hispanic White, Hispanic White, African-American, Asia-American and Mixed BMI (mean ± SD): 29.5 ± 0.79 kg/m2 for PCOS participants and 27.8 ± 0.92 kg/m2 for healthy (control) participants	N = 60 (PCOS patients) + 60 (healthy)	Cross-sectional observational	Clinical and convenient	NA	FM to LM ratio	FM	BIA	LM	BIA	No	NA	NA	The association between FM/LM ratio and metabolic biomarkers (HOMA-IR, fasting insulin and HOMA-β cell% function).	NA	NA	In all participants, the FM/LM ratio was significantly associated with fasting insulin (β = 0.50 [95% CI, 0.20 to 0.79]; p = 0.0011), HOMA-IR (β = 0.55 [95% CI, 0.25 to 0.85]; p = 0.0006) and HOMA-β cell% function (β = 0.50 [95% CI, 0.18 to 0.83]; p = 0.0029).	Multiple linear regression	Diagnosis of PCOS, WHR and free testosterone
Kim et al., 2004	Korea	NA	Overweight/obese women aged between 40-60 (mean ± SD: 49.7 ± 53) years; Ethnicity: NA; BMI (mean ± SD): 26.1 ± 2.5 kg/m2	N = 114	Cross-sectional observational	Clinical	NA	VFA to SMA ratio	VFA	CT	SMA	CT	No	NA	NA	The associations between VFA/SMA ratio and metabolic biomarkers.	NA	NA	The VFA/SMA ratio was significantly associated with Ins-AUC (β = 0.412, p < 0.001), GIR (β = -0.143, p < 0.001), and SHBG (β = -0.411, p = 0.003).	Multiple linear regression	Age and BMI
Kurinami et al., 2018	Japan	NA	Patients with type 2 diabetes (age mean ± SD: 52.9 ± 12.1 years); Sex: mixed Ethnicity: NA; BMI (median with 25th to 75th percentile range): 24.2 (21.8-28.1) kg/m2	N = 119 (80 malescand 39 females)	Cross-sectional observational	Clinical	NA	MM to FM ratio	FM	BIA	MM	BIA	No	NA	NA	The associations between MM/FM ratio and the risk of excess liver fat accumulation.	NA	NA	The MM/FM ratio (continuous) was significantly associated with the risk of excess liver fat accmulation, with an OR = 0.41 (95% CI, 0.24 to 0.71), p < 0.01.	Multivariate logistic regression	Age, TG and alanine aminotransferase
Poggiogalle et al., 2020	Italy	NA	Adults aged between 18 and 65 (mean ± SD: 45.85 ± 11.86) years; Sex: mixed; Ethnicity: White Italians; BMI (mean ± SD): 36.59 ± 6.29 kg/m2	N = 314 (42 males and 272 females)	Cross-sectional observational	Convenient	NA	TrFM to ASM ratio and FM to FFM ratio	TrFM and FM	DXA	ASM and FFM	DXA	Yes	Load capacity model: the group with a FM/FFM ratio or TrFM/ASM ratio above the 85th centile is considered the SO group; Body composition phenotype (Prado-Siervo): individuals with a high adiposity-low muscle mass phenotype were considered as having SO.	SO prevalence	The association between SO and insulin sensitivity.	Based on the TrFM/ASM ratio and FM/FFM ratios, the prevalence of SO was 8% for both methods.	Based on the body composition phenotype model (Prado-Siervo), SO prevalence was 11.0%.	For both the FM/FFM and TrFM/ASM ratios, the insulin sensitivity was significantly lower in the SO (p = 0.04 and 0.02, respectively).	ANOVA	NA
Gamboa-Gómez et al., 2019	Mexico	NA	Healthy men and non-pregnant women (mean age 41.6 ± 12.3 years) with new diagnosis of GMD; Sex: mixed; Ethnicity: NA; BMI (mean ± SD): 28.0 ± 6.3 kg/m2 for NGT group, 32.9 ± 5.0 kg/m2 for type 2 diabetes group, 33.4 ± 6.0 kg/m2 for IFG + IGT group, 32.6 ± 4.6 kg/m2 for IGT group, and 31.9 ± 6.2 kg/m2 for IFG group.	N = 875 (645 males and 230 females)	Cross-sectional observational	Population representative	NA	FM to LM ratio	FM	BIA	LM	BIA	No	NA	NA	The associations between FM/LM ratio and GMD.	NA	NA	The FM/LM ratio (continuous) was associated with risks of prediabetes (OR = 5.95 [95% CI, 3.3 to 10.6], p < .005) and type 2 diabetes (OR = 6.4 [95% CI, 5.7 to 14.3], p < .005); The OR between FM/LM ratio and IGT, IFG, and IFG+IGT was 8.1 (95% CI, 2.3–17.1), 5.1 (95% CI, 2.5–10.1), and 8.4 (95% CI, 7.1–16.9), all p < 0.05.	Logistic regression	Sex and age
Carvalho et al., 2019	Brazil	NA	Adults aged 20-59 (mean ± SD: 36.1 ± 12.27) years; Sex: mixed; Ethnicity: NA; BMI (mean ± SD): 25.10 ± 4.61 kg/m2	N = 689 (302 males and 387 females)	Cross-sectional observational	Population representative	NA	TrFM to ASM ratio and FM to FFM ratio	TrFM and FM	DXA	ASM and FFM	DXA	No	NA	NA	NA	NA	NA	NA	NA	NA
Kurinami et al., 2016	Japan	NA	Type 2 diabetes patients with mean ± SD age = 55.2 ± 12.7 years; Sex: mixed Ethnicity: NA; BMI (mean ± SD): 25.10 ± 5.0 kg/m2	N = 61 (39 males and 22 females)	Cross-sectional observational	Clinical	NA	MM to FM ratio	FM	BIA	MM	BIA	No	NA	NA	The associations between the MM/FM ratio and the risk of insulin resistance.	NA	NA	Higher values of MM/FM ratio (per 0.1 increase) were significantly associated with lower risks of insulin resistance (OR = 0.89 [95% CI, 0.80 to 0.99]; p = 0.04).	Multivariate logistic regression	Carbohydrate metabolism indices, HDL and TG.
Seo et al., 2021	Korea	KoGES	Middle-aged and older adults aged between 53-83 (mean ± SD: 63.56 ± 6.94)years Sex: mixed; Ethnicity: NA; BMI (mean ± SD): 24.52 ± 2.90 kg/m2	N = 1270 (608 males and 662 females)	Cross-sectional observational	Population representative	NA	PMA to VFA ratio and TMA to VFA ratio	VFA	CT	PMA and TMA	CT	No	NA	NA	The association between different body composition parameters and cardiovascular and metabolic disorders	NA	NA	In men: PMA/VFA ratio (highest tertile vs. lowest tertile) was significantly associaited with lower risk of hypertension (OR = 0.28 [95% CI, 0.18 to 0.42]; p < 0.001) and type 2 diabetes (OR =0.46 [95% CI, 0.30 to 0.70]; p < 0.001). TMA/VFA ratio (highest tertile vs. lowest tertile) was significantly associaited with lower risk of hypertension (OR = 0.27 [95% CI, 0.18 to 0.42]; p < 0.001) and typ…	Multivariable logistic regression	Age, smoking status, and drinking status
Zambon Azevedo et al., 2022	France	NA	Overweight/obese adults aged 18 (mean ± SD: 45.0 ± 12.9) years and older; Sex: mixed; Ethnicity: NA; BMI (mean ± SD): 39.5 ± 7.6 kg/m2	N = 1427 (1139 females)	Cross-sectional observational	Clinical	NA	FM to LM ratio and ASM to FM ratio	FM	DXA	ASM and LM	DXA	Yes	A number of methods were utilized to identify the SO cases, including the innovative one proposed in this study, namely the sex-specific machine learning-based method.	SO prevalence	NA	The prevalence of SO in males and females were 4.5% and 4.1%, respectively.	The SO prevalences identified using other criteria varied from more than 45.0% to less than 1.0%.	NA	NA	NA
Biolo et al., 2015	Italy and Slovenia	NA	Overweght/obese adults (mean ± SD age for women: 51 ± 12; mean ± SD age for men: 48 ± 12); Sex: mixed; Ethnicity: NA; BMI (mean ± SD): 35.5 ± 5.4 kg/m2 for women and 35.6 ± 6.2 kg/m2 for men.	N = 200 (89 males and 111 females)	Cross-sectional observational	Clinical	NA	FM to FFM ratio	FM	BIA	FFM	BIA	Yes	SO cases were identified by an FM/FFM ratio > 0.80.	SO prevalence	The correlation between SO and plasma CRP.	The SO prevalence was 30%.	NA	The FM/FFM ratio was positively correlated with plasma CRP concentrations in women (r = 0.31; p < 0.01), but not in men (r = 0.01, p > 0.05).	Person’s rank correlation	NA
Woo et al., 2018	China	Mr and Ms Os cohort	Older adults aged ≥ 65 years at baseline; Sex: mixed; Ethnicity: Chinese; BMI: NA	N = 4000	Longitudinal observational	Population representative	10.2 years (Mean)	ASM to FM ratio	FM	DXA	ASM	DXA	Yes	Two methods were utilized to identify SO cases: (1) AWGS criteria: HGS < 26 kg for men and <18 kg for women, walking speed < 0.8 m/s, ASM/ height2 < 7.0kg/m2 in men and < 5.4 kg/m2 in women) and FM within the highest quartile); and (2) ASM/FM ratio: < 0.85 for men and < 0.48 for women.	SO prevalence	The association of the ASM/FM ratio with multiple health outcomes including physical limitation, slow walking speed, and incident CVDs and daibetes.	NA	NA	In males, a lower ASM/FM ratio (lowest quintile vs. highest quintile) was associated with a higher risk of physical limitation (HR = 1.79 [95% CI, 1.25 to 2.56]; p < 0.05), slow walking speed (HR = 1.66 [95% CI, 1.08 to 2.55]; p < 0.05), and incident CVDs (HR = 1.80 [95% CI, 1.08 to 3.01]; p < 0.05), but not with mortality (HR = 0.95 [95% CI, 0.74 to 1.21]; p > 0.05) or incident diabetes (HR = 1.…	Cox regression and logistic regression	Age, education, chronic obstructive pulmonary disease, hypertension, current smoker, MMSE score, and depression
Wang et al., 2019	China	NA	Adults aged ≥ 18 (mean ± SD: 40.12 ±10.22) years; Sex: mixed; Ethnicity: NA; BMI (mean ± SD): 25.46 ± 4.00 kg/m2	N = 798 (279 males and 519 females)	Cross-sectional observational	Convenient	NA	SM to VFA ratio	VFA	CT	SM	BIA	No	NA	NA	The association of SM/VFA ratio with the risk of type 2 diabetes and MetS	NA	NA	A lower value of SM/VFA ratio (lowest quartile vs. highest quartile) was significantly associated with a higher risk of type 2 diabetes (OR = 5.51 [95% CI, 2.11 to 14.35]; p < 0.001) and MetS (OR = 12.13 [95% CI, 5.96 to 24.69]; p < 0.001).	Logistic regression	Age and sex
Lee et al., 2018	Korea	NA	Patients (aged ≥ 18 years at baseline) undergoing hemodialysis; age mean ± SD: 60.7 ± 13.6 years; Sex: mixed; Ethnicity: NA; BMI (mean ± SD): 22.6 ± 3.3 kg/m2	N = 131 (73 males)	Longitudinal observational	Clinical	53.1 months (Mean)	FM to LM ratio	FM	BIA	LM	BIA	No	NA	NA	The association between FM/LM ratio and mortality	NA	NA	A higher FM/LM ratio (> cutoff value vs. ≤ cutoff value) was significantly associated with an increased all-cause mortality (HR = 3.61 [95% CI, 1.07 to 12.13]; p = 0.038); the cutoff values were 0.57 in men and 0.86 in women.	Cox regression	Age, gender, BMI, diabetes, dialysis vintage, albumin, Kt/V, hsCRP and comorbodity score
Low et al., 2024	Singapore	NA	Type 2 diabetes patients aged ≥45 years Sex: mixed; Ethnicity: Chinese, Indian, Malay and other; BMI (mean): 27.2 ± 4.9 kg/m2	N = 1326	Cross-sectional observational	Clinical	NA	ASM to VFA ratio	VFA	BIA	ASM	BIA	No	NA	NA	The association between ASM/VFA ratio and cognitive function (RBANS)	NA	NA	A lower (lowest quartile vs. highest quartile) ASM/VFA ratio was significantly associated with a lower score of RBANS total score (β = -3.79 [95% CI, -5.39 to -2.19], p < 0.01).	Linear regression	Age, sex and ethnicity, education < 7 years and ≥7 years, pres_x005f_x0002_ence of depressive symptoms, diabetes duration, haemoglobin A1c, systolic blood pressure, low-density lipoprotein cholesterol, high-density lipoprotein cholesterol, triglycerides, estimated glomerular filtration rate, log-transformed urinary albumin-to-creatinine ratio, presence of APOE ε4 allele, use of insulin, use of me…
Shida et al., 2018	Japan	NA	Adults with a mean age of 48.3 years Sex: mixed; Ethnicity: NA; BMI (mean): NA	N = 472	Cross-sectional observational	Clinical	NA	SM to VFA ratio	VFA	BIA	SM	BIA	No	NA	NA	The association of the SM/VFA ratio with the NAFLD pathophysiology	NA	NA	In people with NAFLD, a lower value SM/VFA ratio (lowest quartile vs. highest quartile) was significantly associated with a higher risk of moderate-to-severe steatosis (OR = 4.33 [95% CI, 1.36 to 13.8]; p = 0.007) and advanced fibrosis (OR = 7.83 [95% CI, 1.46 to 41.9]; p = 0.001) in liver.	Logistic regression	Age, gender, and HOMA-IR
Park et al., 2016	Korea	KNHANES	Adults aged between 20-64 years; age mean ± SD for men: 43.7 ± 12.1 years; age mean ± SD for women: 43.4 ±12.2 years Sex: mixed; Ethnicity: NA; BMI (mean ± SD): 24.2 ± 3.1 kg/m2 for men and 23.1 ± 3.5 kg/m2 for women.	N = 6252 (2648 males and 3608 females)	Cross-sectional observational	Population representative	NA	MM to FM ratio	FM	DXA	MM	DXA	No	NA	NA	The associations between the MM/FM ratio and the risk of multiple metabolic outcomes, such as MetS, diabetes, and hypertension.	NA	NA	In men, a lower value of MM/FM ratio (≤ 3.09 vs. > 3.09) was significantly associated with a higher risk of diabetes (OR = 1.08 [95% CI, 1.07 to 1.09]; p < 0.001), abdominal obesity (OR = 2.66 [95% CI, 1.93 to 3.68]; p < 0.001), hypertriglyceridemia (OR = 1.79 [95% CI, 1.45 to 2.21]; p < 0.001), low HDL-C level (OR = 1.45 [95% CI, 1.16 to 1.81]; p < 0.001) and MetS (OR = 1.98 [95% CI, 1.55 to 2.5…	Logistic regression	Age, height, weight, AUDIT score, total physical activity level, total calorie intake, and smoking status.
Liu et al., 2021	China	NA	Type 2 diabetes patients aged ≥ 18 (mean ± SD: 56.8 ±11.1) years; Sex: mixed; Ethnicity: NA; BMI (mean ± SD): 24.7 ± 3.7 kg/m2	N = 361 (213 males and 148 females)	Cross-sectional observational	Clinical	NA	FM to MM ratio	FM	BIA	MM	BIA	No	NA	NA	The associations between the FM/MM ratio and risk of MetS.	NA	NA	A higher FM/MM ratio value was significantly associated with an increased risk of MetS in both men (OR = 2.861 [95% CI, 1.111 to 7.368]; p = 0.029) and women (OR = 9.518 [95% CI, 2.615 to 34.638]; p = 0.001); the cutoff values of the FM/MM ratio for men and women were 0.296 and 0.465, respectively.	Logistic regression	Age, HbA1c, diabetes duration, BMI and WC
Grijalva-Eternod et al., 2013	United Kingdom	ALSPAC	Children (data obtained at birth, 7 years and 9 years); Ethnicity: NA; BMI : NA	N = 6579 (3261 males and 3318 females)	Cross-sectional observational	Population representative	NA	Weight was regarded as a marker of capacity, while height, LM and FM were regarded as independent indices of load.	Height, LMr/H and FMr/H	Height: anthropometry; LM and FM: DXA	Birth weight and postnatal growth in weight (identified by conditional weight velocity)	Anthropometry	No	NA	NA	The association of FMr/LM and LMr/H with diastolic BP and systolic BP.	NA	NA	A higher value of the FMr/LM (continuous) was significantly associated with a higher risk of high diastolic BP (OR = 1.51 [95% CI, 1.21 to 1.89]) and systolic BP (OR = 2.09 [95% CI, 1.63 to 2.68]); p values were not reported. A higher value of the LMr/H (continuous) was significantly associated with a higher risk of high systolic BP (OR = 2.17 [95% CI, 1.69 to 2.80]) but not diastolic BP; p value…	Logistic regression	Sex, height, weight and conditional weight velocity
Seo et al., 2020	Korea	KNHANES	Adults aged ≥ 19 (mean ± SD: 44.22 ± 0.26) years; Sex: mixed; Ethnicity: NA; BMI (mean ± SD): 24.04 ± 0.06 kg/m2	N = 13032 (5425 males and 7607 females)	Cross-sectional observational	Population representative	NA	FM to LM ratio	FM	DXA	LM	DXA	No	NA	NA	The association of the FM/LM ratio with the risk of MetS and insulin resistance.	NA	NA	The ORs (≥ cutoff level vs. < cutoff value) for MetS, abdominal obesity (WC ≥ 90 cm), and insulin resistance (HOMA-IR ≥ 3) were 5.35 (95% CI, 4.39 to 6.52), 7.67 (95% CI, 6.33 to 9.30), and 3.25 (95% CI, 2.70 to 3.92), respectively, in men, and 5.59 (95% CI, 4.66 to 6.72), 7.48 (95% CI, 6.35 to 8.82), and 2.55 (95% CI, 2.17 to 3.00), respectively, in women; all p < 0.05. The cutoff values for the…	Logistic regression	Age, energy intake, water intake per body weight, smoking status, alcohol consumption, physical activity, education, income, and survey year
Booranasuksakul et al., 2024	United States	NHANES 1999-2002 and 2011-2014	Adults aged between 60-85 years; Sex: mixed; Ethnicity: Non-Hispanic white, Mexican American, Non-Hispanic black, other hispanic and other race; BMI: NA	N = 2544 (1999-2002 cohort) + 3395 (2011-2014 cohort)	Cross-sectional observational	Population representative	NA	TrFM to ASM ratio and FM to FFM ratio	TrFM anf FM	DXA	ASM and FFM	DXA	Yes	Body composition phenotype model (Baumgartner): ASMI < 7.26 kg/m² in men and 5.45 kg/m² in women, as well as %FM > 27% in men and 38% in women. Body composition phenotype model (Prado-Siervo): high adiposity-low muscle mass (FMI within the ≥ 50th centile group and ASMI within the < 50th centile group). Load-capacity model: FM/FFM ratio within the ≥ 85th centile group or TrFM/ASM within the ≥ 85th…	SO prevalence	The association between SO and cognitive function (assessed by the DSST).	In the 1999-2002 cohort, when SO was identified using the TrFM/ASM ratio and FM/FFM ratio, the prevalences were 14.8% and 13.6%, respectively.	In the 1999-2002 cohort, when SO was identified by two body composition phenotype models (Baumgartner and Prado-Siervo), the prevalences were 14.5% and 21.9%, respectively. In the 2011-2014 cohort, when SO was identified using the WC/HGS ratio, the prevalence was 10.5%.	The FM/FFM ratio was significantly associated with the DSST score (β = 8.6 [95% CI, 3.1 to 14.1]; p < 0.05), whereas the TrFM/ASM ratio was not significantly associated with the DSST score (β = 3.1 [95% CI, -0.8 to 7.0]; p > 0.05). SO, identified by the highest FM/FFM ratio centile, was significantly associated with a greater risk of cognitive impairment (OR = 2.0 [95% CI, 1.3 to 3.1]; p = 0.004)…	Complex samples general linear regression and complex samples logistic regression	Age, gender, education, marital status, annual household income, number of morbidity (diabetes, kidney problems, anemia, arthritis, congestive heart failure, coronary heart disease, cancer or malignancy), stroke, blood pressure, physical activity, medications related cognitive interactions, smoking, depression, alcohol use, energy intake
Montagnese et al., 2014	Italy	NA	Adults aged 20-91 years; Sex: mixed; Ethnicity: NA; BMI (mean ± SD): 26.3 ± 3.7 kg/m2 for males and 25.4 ± 4.6 kg/m2 for females	N = 601	Cross-sectional observational	Convenient	NA	Leg length was regarded as a marker of capacity, while the sitting height, FM and LM were regarded as components of load.	Sitting height, FM and LM	Sitting height: anthropometry; FM and LM: BIA	Leg length	Anthropometry	No	NA	NA	The association of FMr/LM and TFMr/LM with diastolic BP, systolic BP and PP	NA	NA	In males, the FMr/LM was significantly associated with diastolic BP (β = 0.438 [95% CI, 0.229 to 0.646]; p = 0.001) and PP (β = -0.292 [95% CI, -0.579 to -0.004]; p = 0.047) but not systolic BP. The TFMr/LM was significantly associated with diastolic BP (β = 0.648 [95% CI, 0.282 to 1.014]; p = 0.001) but not systolic BP or PP. In females, the FMr/LM was significantly associated with systolic BP (…	Multiple linear regression	Age, LMr/H and relative leg length
Kim et al., 2011	Korea	KSOS	Adults aged 20-80 (mean ± SD for male: 52.2 ± 14.4; mean ± SD for female: 51.2 ±14.8) years; Sex: mixed; Ethnicity: NA; BMI (mean ± SD): 25.2 ± 3.1 kg/m2 for male and 23.9 ± 3.7 kg/m2 for female	N = 510 (191 males and 319 females)	Cross-sectional observational	Convenient	NA	ASM to VFA ratio	VFA	CT	ASM	DXA	No	NA	NA	The association of ASM/VFA ratio with MetS and pulse wave velocity	NA	NA	A lower level of ASM/VFA ratio (lowest tertile vs. highest tertile) was significantly associated with a higher risk of MetS (OR = 5.85 [95% CI, 2.56 to 13.34]; p < 0.05). The ASM//VFA ratio was significantly associated with pulse wave velocity (β = -59.505 [95% CI, -96.096 to -22.914]; p = 0.002).	logistic regression and multiple linear regression	Logistic regression: age, gender, BMI, smoking status, alcohol use and physical activity; Multiple linear regression: age, systolic BP and smoking status
Lim et al., 2010	Korea	KSOS	Adults aged 20-88 years; Sex: mixed; Ethnicity: NA; BMI: NA	N = 135 (non-obese) + 129 (obese); obesity was defined as BMI ≥25 kg/m2	Cross-sectional observational	Convenient	NA	VFA to TMA ratio	VFA	CT	TMA	CT	No	NA	NA	The association between the VFA/TMA ratio and the risk of MetS	NA	NA	A higher level of VFA/TMA ratio (highest quartile vs. lowest quartile) was significantly associated with a higher risk of MetS (OR = 8.89 [95% CI, 2.35 to 33.62]; p = 0.01).	Multivariate logistic regression	BMI, WHR, TC, LDL-C, smoking status and drinking status
Xiao et al., 2018	United States	NA	Adults aged ≥ 18 (mean ± SD: 55.6 ± 11.5) years; Sex: mixed; Ethnicity: Caucasian; BMI (mean ± SD): 46.4 ± 8.4 kg/m2	N = 144 (99 females and 45 males)	Cross-sectional observational	Clinical	NA	FMI to FFMI ratio	FMI	BIA	FFMI	BIA	Yes	Sarcopenic obesity was identified using sex- and age-specific cutoff values (≥ 95th percentile) of FMI/FFMI ratio, which were derived from the National Health and Nutrition Examination Survey.	SO prevalence	The association between SO and risk of asthma and high cholesterol	The SO prevalence was 50.7%.	NA	SO patients were significantly associated with a higher risk of asthma (OR = 2.77 [95% CI, 1.12 to 6.83]; p = 0.03) and high cholesterol (OR = 2.08 [95% CI, 1.07 to 4.04]; p = 0.03) compared to non-sarcopenic obese patients.	Univariate logistic regression	NA
Gatjens et al., 2021	Germany	KOPS	Children and adolescents aged 5-17 years; Sex: mixed; Ethnicity: NA; BMI: NA	N = 15392 (7600 males)	Cross-sectional observational	Population representative	NA	FM to FFM ratio and FM to FFM2 ratio	FM	BIA	FFM and FFM2	BIA	No	NA	NA	NA	NA	NA	NA	NA	NA
Wang et al., 2021	United Kingdom	UK Biobank	Adults (without diabetes) aged 40-69 years at baseline; Sex: mixed; Ethnicity: White and others; BMI: NA	N = 464817 (207286 males and 257531 females)	Longitudinal observational	Population representative	11.0 years (median)	FM to MM ratio (whole body, arm, leg and trunk)	FM	BIA	MM	BIA	No	NA	NA	The association between FM/MM ratio (whole body, arm, leg and trunk) and incident type 2 diabetes risk.	NA	NA	In men, higher values (per 1 SD increment) of the FM/MM ratio for the whole body (HR = 1.45 [95% CI, 1.39 to 1.53]), arm (HR = 1.14 [95% CI, 1.09 to 1.19]), leg (HR = 1.34 [95% CI, 1.30 to 1.39]), and trunk (HR = 1.38 [95% CI, 1.32 to 1.45]) were all significantly associated with an increased risk of incident type 2 diabetes, all p < 0.05. In women, higher values (per 1 SD increment) of the FM/MM…	Cox proportional hazards regression	Age, ethnicity, education, Townsend index, smoking status, drinking status, dietary score, physical activity, systolic BP, total cholesterol, use of blood pressure-lowering medications, use of cholesterol-lowering medications and BMI
Auyeung et al., 2013	China	NA	Older adults aged 65 (mean ± SD for male: 71.76 ± 4.67; mean ± SD for female: 72.03 ± 5.07) years and older; Sex: mixed; Ethnicity: Chinese; BMI (mean ± SD): 23.52 ± 3.06 kg/m2 for men and 23.96 ± 3.36 kg/m2 for women	N = 3153 (1566 males and 1587 females)	Longitudinal observational	Population representative	4 years	FM to LLMM ratio and FM to FFM ratio	FM	DXA	FFM and LLMM	DXA	No	NA	NA	The association between different load-capacity parameters and the risk of incident physical limitation	NA	NA	In men with an FM/LLMM ratio < 0.75, a higher value (per 1 SD increase) of FM/LLMM ratio (OR = 0.373 [95% CI, 0.145 to 0.956]; p = 0.015) and FM/FFM ratio (OR = 0.324 [95% CI, 0.130 to 0.804]; p = 0.04) were both significantly associated with a lower risk of incident physical limitation. In men with an FM/LLMM ratio 0.75, a higher value (per 1 SD increase) of FM/LLMM ratio (OR = 1.355 [95% CI, 1.…	Logistic regression	Age, MMSE score, Geriatric depression scale score and the diagnosis of chronic obstructive pulmonary disease, diabetes mellitus, hypertension, heart disease and stroke
Yu et al., 2023	United Kingdom	UK Biobank	Adults aged 38-73years at baseline; Sex: mixed; Ethnicity: White and others; BMI: NA	N = 438896 (218425 men and 220471 women)	Longitudinal observational	Population representative	12.4 years (median)	FM to MM ratio	FM	BIA	MM	BIA	No	NA	NA	The association between FM/MM ratio and mortality.	NA	NA	A higher (highest quintile vs. 3rd quintile) FM/MM ratio was significantly associated with a higher risk of mortality in males (HR = 1.24 [95% CI, 1.17 to 1.33]) but not in females (HR = 1.07 [95% CI, 0.99 to 1.16]).	Cox proportional hazards regression	Age, ethnicity (white/others), education (university or col-lege degree/others), Townsend index (continuous), smoking status (current, ever, or never), drinking (continuous), physical activity at goal(yes/no), healthy diet score> = 4 (yes/no), BMI (continuous), total cholesterol (continuous), systolic blood pressure (continuous), diabetes(yes/no), cholesterol-lowering medication (yes/no), blood p…
Chen et al., 2019	China	NA	Adults aged 20 years and older; Sex: mixed; Ethnicity: NA; BMI (mean ± SD): 24.93 ± 3.80 kg/m2 for men and 22.94 ± 4.09 kg/m2 for women	N = 66829 (34182 men and 32647 women)	Cross-sectional observational	Population representative	NA	FM to MM ratio	FM	BIA	MM	BIA	No	NA	NA	The association between FM/MM ratio and cardiometabolic risk.	NA	NA	In male, a higher (highest quartile vs. lowest quartile) FM/MM ratio was associated with a higher risk of MetS (OR = 3.54 [95% CI, 2.69 to 4.66]; p < 0.001), diabetes (OR = 1.99 [95% CI, 1.25 to 3.19]; p = 0.004), and hypertension (OR = 2.03 [95% CI, 1.56 to 2.64]; p < 0.001). In female, a higher (highest quartile vs. lowest quartile) FM/MM ratio was associated with a higher risk of MetS (OR = 2.…	Logistic regression	Age, TC, uric acid, aspartate aminotransferase. albumin, high sensitivity C-reactive protein, and smoking and drinking history
Zhou et al., 2023	United Kingdom	UK Biobank	Adults aged 38-73 years at baseline; Sex: mixed; Ethnicity: White and others; BMI: NA	N = 468885 (207839 men and 261046women)	Longitudinal observational	Population representative	12.5 years (median)	FM to MM ratio (whole body, arm, leg and trunk)	FM	BIA	MM	BIA	No	NA	NA	The association between FM/MM ratio and CVDs and mortality.	NA	NA	In men, higher values (highest quartile vs. lowest quartile) of the FM/MM ratio for the whole body (HR = 1.11 [95% CI, 1.06 to 1.16]), arm (HR = 1.14 [95% CI, 1.09 to 1.20]), leg (HR = 1.08 [95% CI, 1.01 to 1.13]), and trunk (HR = 1.11 [95% CI, 1.06 to 1.16]) were all significantly associated with an increased risk of incident CVDs, all p < 0.01. In women, higher values (highest quartile vs. lowe…	Cox proportional hazards regression	Age, race (White/non‐White), educational level (university or college degree/others), Townsend deprivation index (quintiles), smoking status (never, former, or current), pack‐years of smoking, alcohol frequency, physical activity (metabolic equivalent of task min/wk), sedentary time (h/d), body mass index categories (underweight, normal, overweight, or obese), vegetable intake (tablespoons/day), …
Wang et al., 2022	United Kingdom	UK Biobank	Adults aged 40-70 years at baseline; Sex: mixed; Ethnicity: White and others; BMI: NA	N = 491420 (223581 males and 267839 females)	Longitudinal observational	Population representative	8.9 years (median)	FM to MM ratio (whole body, arm, leg and trunk)	FM	BIA	MM	BIA	No	NA	NA	The association between FM/MM ratio and the risk of incident dementia.	NA	NA	In men, higher values (highest quintile vs. lowest quintile) of the FM/MM ratio for the whole body (HR = 0.65 [95% CI, 0.51 to 0.84]), leg (HR =0.52 [95% CI, 0.41 to 0.66]), trunk (HR = 0.73 [95% CI, 0.57 to 0.93]), but not arm (HR =0.94 [95% CI, 0.72 to 1.22]). were significantly associated with lower risk of incident all-cause dementia. In women, higher values (highest quintile vs. lowest quint…	Cox proportional hazards regression	Age, self-reported ethnicity (White/others), educational level (university or college degree/others),socio-economic status (categories derived from Townsend deprivation index quintiles 1, 2 to 4, and 5), family history of dementia (yes/no), current smoking (yes/no), alcohol frequency, healthy physical activity, vegetable, and fruit intake, ﬁsh and processed meat intake, sys-tolic blood pressure, …
Ramírez-Vélez et al., 2019	Colombia	NA	Adults aged 18-30 years; Sex: mixed; Ethnicity: NA; BMI (mean ± SD): NA	N = 1464	Cross-sectional observational	Convenient	NA	MM to VFL ratio	VFL	BIA	MM	BIA	No	NA	NA	The association between VFL/MM ratio and the risk of MetS	NA	NA	The prevalence of MetS was higher in subjects with lower MM/VFL ratio.	NA	NA
Li et al., 2023	United States	NHANES 2011-2018	Adults aged 18 years and older (mean ± SD: 37.23 ± 12.34 ) ; Sex: mixed; Ethnicity: Non-Hispanic white, Mexican American, Non-Hispanic black and other BMI: NA	N = 11277	Cross-sectional observational	Population representative	NA	LM to VFM	VFM	DXA	LM	DXA	No	NA	NA	The association between LM/VFM ratio and total bone mineral density	NA	NA	Higher levels (highest quartile vs. lowest quartile) of LogLM/VFM ratio was associated with higher levels of bone mineral density (β = 0.084 [95% CI, 0.076 to 0.091]), p < 0.001.	Multiple linear regression	Gender, age, marital status, race, education, ratio of family income to poverty, BMI, activity, metabolic equivalent scores, smoking, alcohol, hypertension, diabetes, thyroid disease, serum vitamin D, total cholesterol, alanine aminotransferase, total calcium, serum uric acid, vitamin D intake, vitamin D supplements, calcium intake, and calcium supplements
Johnson-Stoklossa et al., 2017	Canada	NA	Adults aged 18-65 years; Sex: mixed; Ethnicity: NA BMI (mean ± SD): 43.5 ± 8.4 kg/m2 for females and 44.0 ± 6.3 kg/m2 for males	N = 120	Cross-sectional observational	Clinical	NA	FM to FFM ratio	FM	DXA	FFM	DXA	Yes	SO was defined as the co-existence of high adiposity (identified by sex-specific cut points of a number of parameters, such as FM, WC, and BMI) and reduced lean soft tissue (LST; identified by sex-specific cut points of a number of parameters, such as FFM, ASM, ASMI, and LSTI).	SO prevalence	NA	Based on the FM/FFM ratio, the prevalence of SO was 35%.	The prevalence of SO was 13.3% identified by the body composition phenotype model (Prado-Siervo).	NA	NA	NA

## Sheet: Table S3
Supplementary Table 3 Abbreviations list of Supplementary Table 2
Abbreviation	Abbreviation (continued)
SO, sarcopenic obesity	CVD, cardiovascular diseases
OR, odds ratio	Wt, weight
HR, hazard ratio	FFMI, fat free mass index
CI, confidence interval	VAT, visceral adipose tissue
IQR, inter quartile range	SMA, skeletal muscle area
SD, standard deviation	Ins-AUC, insulin-area under the curve
BMI, body mass index	GIR, glucose-area under the curve/insulin-area under the curve
MM, muscle mass	SHBG, sex hormone-binding globulin
VAT, visceral adipose tissue	GMD, glucose metabolic disorder
CT, computed tomography	NGT, normal glucose tolerance
VFA, visceral fat area	IGT, impaired glucose tolerance
MA, muscle area	IFG, impaired fasting glucose
NHANES, National Health and Nutrition Examination Survey	KoGES, Korean Genome and Epidemiology Study
TR, time ratio	PMA, paravertebral muscle area
TrFM, truncal fat mass	TMA, thigh muscle area
ASM, appendicular skeletal muscle mass	AWGS, Asian Working Group for Sarcopenia
FM, fat mass	SM, skeletal muscle mass
FFM, fat free mass	NAFLD, non-alcoholic fatty liver disease
DXA, dual energy X-ray absorptiometry	AUDIT, Alcohol Use Disorder Identification Test
BIA, bioelectrical impedance analysis	WC, waist circumference
BP, blood pressure	ALSPAC, Avon Longitudinal Study of Parents and Children
TG, triglyceride	FMr/LM, fat mass standardised residuals modelled on lean mass
HDL-C, high-density lipoprotein cholesterol	FMr/H: fat mass standardised residuals modelled on height
FMR, fat to muscle ratio	LMr/H: lean mass standardised residuals modelled on height
RBANS, Repeatable Battery for the Assessment of Neuropsychological Status	ASMI, appendicular skeletal muscle mass index
MMSE, Mini-Mental State Examination	DSST, Digit-Symbol-Substitution-Test
LDL-C, low density lipoprotein cholesterol	TFMr/LM: trunk fat mass residual for lean mass
HbA1c, Hemoglobin A1c	PP, pulse pressure
SMI, skeletal muscle mass index	KSOS, Korean Sarcopenic Obesity Study
CKD, chronic kidney disease	WtHR, waist-to-hip ratio
IHD, ischemic heart disease	TC, total cholesterol
SATT, subcutaneous adipose tissue thickness	KOPS, Kiel Obesity Prevention Study
SMT, skeletal muscle thickness	LLMM, lower-limb muscle mass
ADP, air-displacement plethysmography	PCOS, polycystic ovary syndrome
US, ultrasound	VFL, visceral fat level
HOMA-IR, homeostatic model assessment of insulin resistance	TrMM, truncal muscle mass
CRP, C-reactive protein	LFM, leg fat mass
mEI, muscle echo intensity	AFM, arm fat mass
T/S ratio, telomere length, relative to the reference DNA	AMM, arm muscles mass
ANOVA, analysis of variance	VFM, visceral fat mass
CLHLS, Chinese Longitudinal Health Longevity Survey	LST, lean soft tissue
WCR, waist-to-calf circumstance ratio	LSTI, lean soft tissue index
CES-D-10, 10-item Center for Epidemiologic Studies Depression
LM, lean mass
WC, waist circumference
%FM, body fat percentage
FMI, fat mass index
ALMI, appendicular lean mass index
HGS, handgrip strength
GS, gait speed
KES, knee extensor strength
SPPB, Short Physical Performance Battery
TUG, timed up-and-go
KNHANES, Korea National Health and Nutrition Examination Survey
